# Supplementary material for: 1.2 V Differential Difference Transconductance Amplifier and Its Application in Mixed-Mode Universal Filter
Source: Sensors (Basel). 2022 May 6;22(9):3535. doi: 10.3390/s22093535 (PMC9101344; doi:10.3390/s22093535)
Supplement: Supplementary file 1 [file sensors-22-03535-s001.zip]

Archive with 1 entries (1 files):
- sensors-1632365-supplementary.pdf
